# Supplementary material for: Association Mapping for Evaluation of Population Structure, Genetic Diversity, and Physiochemical Traits in Drought-Stressed Maize Germplasm Using SSR Markers
Source: Plants (Basel). 2023 Dec 7;12(24):4092. doi: 10.3390/plants12244092 (PMC10747078; doi:10.3390/plants12244092)
Supplement: Supplementary file 1 [file plants-12-04092-s001.zip › Table S2.xlsx]

## Sheet: Sheet1
	Table S2. Characteristics of 200 SSR loci, including marker name and location, allele, major allele frequency, genetic diversity, and polymorphism information content in 41 maize-inbred lines.
Chromosome no.	Marker	Allele	MAF	GD	PIC
1	bnlg1484	6	0.536585	0.641285	0.597814
1	umc1118	4	0.829268	0.296252	0.274125
1	umc1177	5	0.487805	0.671029	0.623212
1	umc1363	2	0.731707	0.392623	0.315547
1	umc1515	2	0.780488	0.342653	0.283948
1	umc1661	4	0.707317	0.46282	0.425235
1	umc1709	4	0.512195	0.579417	0.494573
1	umc1715	5	0.634146	0.555622	0.520576
1	umc1725	3	0.756098	0.379536	0.323705
1	umc1862	4	0.390244	0.674598	0.607194
1	umc1885	5	0.536585	0.636526	0.590122
1	umc1906	4	0.414634	0.691255	0.634238
1	umc2149	4	0.658537	0.500892	0.443422
1	umc2185	6	0.439024	0.726948	0.691699
1	umc2217	5	0.390244	0.729328	0.684359
1	umc2224	7	0.317073	0.779298	0.746602
1	umc2228	5	0.731707	0.441404	0.416279
1	umc2240	3	0.463415	0.611541	0.53041
1	umc2243	5	0.609756	0.558001	0.504506
1	umc2396	8	0.463415	0.732897	0.708625
2	bnlg1036	8	0.292683	0.773349	0.738072
2	bnlg1138	7	0.243902	0.824509	0.801006
2	bnlg1621	7	0.341463	0.795955	0.769989
2	bnlg1662	8	0.341463	0.790006	0.762744
2	bnlg1887	3	0.512195	0.618679	0.549176
2	phi101049	6	0.487805	0.659131	0.605594
2	phi96100	7	0.341463	0.794765	0.768419
2	umc1024	2	0.634146	0.46401	0.356357
2	umc1065	8	0.341463	0.793575	0.766702
2	umc1227	4	0.463415	0.646044	0.578435
2	umc1525	3	0.585366	0.521118	0.427123
2	umc1542	6	0.292683	0.791196	0.759386
2	umc1823	5	0.414634	0.705532	0.656397
2	umc1934	7	0.414634	0.748364	0.716741
2	umc1946	5	0.536585	0.631767	0.58286
2	umc2246	3	0.658537	0.488995	0.421148
2	umc2372	7	0.365854	0.772159	0.742003
3	bnlg1035	7	0.268293	0.82094	0.797316
3	bnlg1350	8	0.219512	0.847115	0.828737
3	bnlg1447	6	0.585366	0.61392	0.582971
3	bnlg1523	7	0.292683	0.811422	0.786058
3	phi193225	6	0.707317	0.45925	0.418589
3	phi374118	4	0.390244	0.671029	0.603134
3	umc1030	8	0.439024	0.737656	0.707518
3	umc1286	5	0.536585	0.600833	0.534597
3	umc1528	4	0.585366	0.537775	0.455135
3	umc1608	4	0.756098	0.396193	0.359287
3	umc1659	5	0.707317	0.472338	0.444526
3	umc1814	3	0.707317	0.427127	0.354422
3	umc1844	5	0.463415	0.654372	0.591991
3	umc1949	7	0.463415	0.709102	0.672729
3	umc1973	6	0.268293	0.801904	0.772827
3	umc2076	5	0.609756	0.567519	0.521135
3	umc2101	6	0.341463	0.784057	0.754142
3	umc2119	5	0.365854	0.705532	0.65181
3	umc2275	4	0.390244	0.66508	0.596339
4	bnlg1019b	6	0.365854	0.745985	0.707236
4	bnlg1265	9	0.341463	0.806663	0.784703
4	bnlg1890	5	0.634146	0.533016	0.48021
4	bnlg490	5	0.487805	0.604402	0.52773
4	umc1043	5	0.439024	0.715051	0.674295
4	umc1051	7	0.341463	0.776919	0.745262
4	umc1117	4	0.780488	0.3605	0.323467
4	umc1175	3	0.853659	0.259369	0.241984
4	umc1197	3	0.414634	0.651993	0.577575
4	umc1303	4	0.585366	0.537775	0.455135
4	umc1346	4	0.682927	0.471148	0.412527
4	umc1466	4	0.439024	0.624628	0.550488
4	umc1612	4	0.512195	0.656752	0.610124
4	umc1667	5	0.439024	0.726948	0.691291
4	umc1716	3	0.634146	0.480666	0.386272
4	umc1871	5	0.317073	0.755503	0.714869
4	umc2135	9	0.390244	0.790006	0.769759
4	umc2365	7	0.341463	0.798334	0.773277
5	umc1056	6	0.439024	0.71624	0.676908
5	phi024	4	0.536585	0.621059	0.564757
5	phi048	3	0.731707	0.404521	0.340114
5	umc1192	4	0.560976	0.56395	0.486449
5	umc1212	10	0.268293	0.823319	0.801725
5	umc1224	4	0.707317	0.46282	0.425439
5	umc1315	5	0.560976	0.6163	0.570678
5	umc1468	3	0.512195	0.618679	0.549176
5	umc1502	6	0.536585	0.642475	0.600123
5	umc1679	5	0.536585	0.653183	0.616991
5	umc1822	10	0.292683	0.81975	0.797636
5	umc2013	8	0.317073	0.799524	0.772596
5	umc2022	3	0.439024	0.599643	0.513878
5	umc2026	6	0.365854	0.734087	0.691899
5	umc2159	5	0.390244	0.704343	0.654034
5	umc2161	6	0.487805	0.688876	0.651282
5	umc2179	3	0.853659	0.260559	0.244895
5	umc2291	5	0.658537	0.527067	0.492158
5	umc2293	9	0.317073	0.800714	0.774511
5	umc2294	6	0.731707	0.442594	0.418791
5	umc2301	5	0.560976	0.578227	0.509504
6	bnlg1246	3	0.634146	0.530637	0.474352
6	bnlg1740	5	0.682927	0.499703	0.467479
6	bnlg1867	7	0.365854	0.784057	0.757148
6	umc1014	6	0.463415	0.698394	0.657403
6	umc1063	8	0.560976	0.654372	0.634134
6	umc1314	3	0.731707	0.421178	0.374269
6	umc1341	3	0.731707	0.404521	0.340114
6	umc1388	3	0.878049	0.218917	0.203312
6	umc1444	10	0.219512	0.849494	0.831765
6	umc1462	6	0.292683	0.784057	0.751543
6	umc1762	7	0.341463	0.761452	0.72604
6	umc1805	8	0.365854	0.791196	0.767319
6	umc1887	4	0.292683	0.744795	0.697173
6	umc2141	3	0.829268	0.297442	0.276885
6	umc2309	3	0.634146	0.480666	0.386272
6	umc2311	4	0.682927	0.485425	0.439697
6	umc2313	3	0.707317	0.446163	0.392076
6	umc2316	4	0.609756	0.569899	0.524848
7	bnlg1305	9	0.292683	0.835217	0.816825
7	bnlg1759	7	0.439024	0.71743	0.678767
7	bnlg2259	6	0.414634	0.705532	0.655462
7	bnlg339	11	0.243902	0.844735	0.827957
7	phi116	6	0.390244	0.755503	0.721527
7	phi328175	4	0.292683	0.744795	0.697173
7	umc1015	6	0.439024	0.730518	0.697079
7	umc1029	9	0.341463	0.806663	0.784449
7	umc1066	5	0.536585	0.590125	0.518634
7	umc1068	6	0.536585	0.647234	0.607419
7	umc1125	5	0.463415	0.66746	0.613228
7	umc1134	5	0.512195	0.621059	0.556616
7	umc1295	5	0.365854	0.712671	0.662304
7	umc1339	5	0.317073	0.743605	0.698093
7	umc1342	7	0.292683	0.779298	0.745532
7	umc1401	5	0.365854	0.715051	0.662676
7	umc1409	3	0.487805	0.544914	0.440557
7	umc1546	4	0.585366	0.522308	0.429446
7	umc1632	4	0.682927	0.498513	0.465013
7	umc1666	9	0.243902	0.856633	0.841018
7	umc1671	6	0.463415	0.703153	0.663521
7	umc1718	3	0.585366	0.504462	0.399507
7	umc1865	4	0.439024	0.637716	0.567035
7	umc1978	4	0.634146	0.509221	0.437418
7	umc2160	8	0.365854	0.77097	0.740491
7	umc2326	3	0.829268	0.290303	0.260005
7	umc2329	4	0.658537	0.519929	0.478607
7	umc2330	6	0.463415	0.697204	0.655652
7	umc2332	3	0.463415	0.636526	0.562961
7	umc2334	4	0.585366	0.580607	0.525027
8	bnlg1176	5	0.707317	0.467579	0.434954
8	bnlg1782	6	0.536585	0.66508	0.636377
8	umc1034	7	0.365854	0.759072	0.723557
8	umc1130	3	0.536585	0.518739	0.407177
8	umc1139	3	0.829268	0.297442	0.276885
8	umc1202	3	0.585366	0.568709	0.504497
8	umc1236	3	0.512195	0.599643	0.522235
8	umc1316	4	0.512195	0.638905	0.58199
8	umc1360	3	0.780488	0.352171	0.305017
8	umc1607	7	0.536585	0.641285	0.599088
8	umc1627	4	0.512195	0.605592	0.532675
8	umc1724	4	0.487805	0.56633	0.472037
8	umc1858	4	0.512195	0.646044	0.593384
8	umc1904	6	0.487805	0.644854	0.585677
8	umc1913	3	0.487805	0.56395	0.467611
8	umc1959	2	0.658537	0.449732	0.348603
8	umc2037	4	0.390244	0.674598	0.607194
8	umc2075	3	0.512195	0.542534	0.439239
8	umc2352	4	0.560976	0.577037	0.507314
8	umc2356	6	0.268293	0.76859	0.729174
9	bnlg1209	5	0.390244	0.710291	0.66034
9	bnlg1375	5	0.439024	0.681737	0.628015
9	bnlg1525	5	0.390244	0.742415	0.703567
9	bnlg1810	7	0.317073	0.751933	0.712096
9	bnlg619	5	0.317073	0.734087	0.686038
9	umc1357	7	0.390244	0.744795	0.706851
9	umc1366	3	0.731707	0.425937	0.383977
9	umc1492	5	0.609756	0.574658	0.533548
9	umc1519	7	0.365854	0.757882	0.721878
9	umc1634	3	0.463415	0.582986	0.492445
9	umc1657	6	0.365854	0.765021	0.731051
9	umc1893	6	0.390244	0.730518	0.687342
9	umc2099	6	0.292683	0.781678	0.747524
9	umc2213	3	0.95122	0.0939917	0.0918379
9	umc2336	4	0.365854	0.691255	0.629142
9	umc2338	3	0.804878	0.331945	0.30558
9	umc2343	5	0.439024	0.66627	0.606104
9	umc2398	6	0.268293	0.788816	0.756523
9	umc2540	3	0.682927	0.475907	0.421165
10	bnlg1079	6	0.365854	0.766211	0.732692
10	bnlg1450	7	0.268293	0.825699	0.803168
10	bnlg1526	3	0.804878	0.322427	0.283854
10	phi059	3	0.804878	0.322427	0.283854
10	umc1113	8	0.317073	0.810232	0.786742
10	umc1239	4	0.609756	0.56514	0.516715
10	umc1246	3	0.756098	0.387864	0.341432
10	umc1249	5	0.292683	0.762641	0.721999
10	umc1330	3	0.634146	0.516359	0.449441
10	umc1380	5	0.463415	0.638905	0.572647
10	umc1576	3	0.414634	0.655562	0.58177
10	umc1645	3	0.390244	0.654372	0.579561
10	umc1785	4	0.439024	0.696014	0.645621
10	umc1863	7	0.390244	0.754313	0.720435
10	umc1962	5	0.463415	0.663891	0.607397
10	umc2043	5	0.439024	0.681737	0.628015
10	umc2122	9	0.317073	0.803093	0.777522
10	umc2172	6	0.365854	0.737656	0.694285
	Mean	5.115	0.498049	0.626681	0.57875
	Min.	2	0.219512	0.0939917	0.0918379
	Max.	11	0.95122	0.856633	0.841018
	Total alleles	1023
